# Supplementary material for: A global analysis of portion size recommendations in food-based dietary guidelines
Source: Front Nutr. 2024 Nov 19;11:1476771. doi: 10.3389/fnut.2024.1476771 (PMC11615725; doi:10.3389/fnut.2024.1476771)
Supplement: Supplementary file 1 [file Table_1.xlsx]

## Sheet: Suppl. table 1
Supplementary material 1. List of included food-based dietary guidelines (FBDGs)
FAO region	Included FBDGs
Africa	Benin, Ethiopia, Gabon, Ghana, Kenya, Namibia, Nigeria, Seychelles, Sierra Leone, South Africa, Zambia
Asia and the Pacific	Afghanistan, Australia, Bangladesh, China, Fiji, India, Indonesia, Fiji, India, Indonesia, Japan, Malaysia, Mongolia, New Zealand, Philippines, Republic of Korea, Sri Lanka, Thailand, Viet Nam
Europe	Albania, Austria, Belgium, Bosnia and Herzegovina, Bulgaria, Croatia, Cyprus, Denmark, Estonia, Finland, France, Georgia, Germany, Greece, Hungary, Iceland, Ireland, Israel, Italy, Latvia, Malta, Netherlands, North Macedonia, Norway, Poland, Portugal, Republic of Moldova, Romania, Slovenia, Spain, Sweden, Switzerland, Türkiye, United Kingdom
Latin America and the Caribbean	Antigua and Barbuda, Argentina, Bahamas, Barbados, Belize, Bolivia (Plurinational State of), Brazil, Chile, Colombia, Costa Rica, Cuba, Dominica, Dominican Republic, Ecuador, El Salvador, Grenada, Guatemala, Guyana, Honduras, Jamaica, Mexico, Panama, Paraguay, Peru, Saint Kitts and Nevis, Saint Lucia, Saint Vincent and the Grenadines, Uruguay, Venezuela
Near East	Lebanon, Oman, Qatar, Saudi Arabia
North America	Canada, United States
	Material access link	Year last updated material	Translation needed yes/no	Comment
Canada	https://food-guide.canada.ca/en/	2019	No
USA	https://www.dietaryguidelines.gov/resources/2020-2025-dietary-guidelines-online-materials	2020	No
Benin	http://wiredhealthresources.net/presentations/82/story_content/external_files/Benin.pdf	2015	No
Ethiopia	https://ephi.gov.et/wp-content/uploads/2021/02/Booklet_web.pdf	2022	No
Gabon	https://faolex.fao.org/docs/pdf/gab208778.pdf	2021	No
Ghana	https://l.facebook.com/l.php?u=https%3A%2F%2Fdrive.google.com%2Ffile%2Fd%2F1eZcCt0dhkNjDOUA13-BiGAfs23uOpkVl%2Fview%3Fusp%3Dshare_link%26fbclid%3DIwAR0AFLyO71Zfqa66PJGaRUZNaIO-gV-bc9WjyAVYsS16SxS9Q38yDEKyL90&h=AT0AT6eHcI-UmZrL602J96-8l4BiSVZd8EvYa9x-y_jocQg_Ggklq48TAHgpklYO7nKljqulnW_6ORqyMLU7ib5E3QvOiW0xY1Vp5uSN3HkoFPWMvXZ4oXG2SHmDsrJ2Og&__tn__=-UK-R&c%5b0%5d=AT31SxLdM0-0KnwMpp8n3UYMEs-5HBZWDfIT…	2023	No
Kenya	http://www.nutritionhealth.or.ke/wp-content/uploads/Downloads/National%20Guidelines%20for%20Healthy%20Diets%20and%20Physical%20Activity%202017.pdf	2017	No
Namibia	https://www.fao.org/3/a-as839e.pdf	2000	No
Nigeria	https://www.fao.org/3/a-as841e.pdf	2001	No
Seychelles	https://www.fao.org/3/cb2923en/cb2923en.pdf	2006	No
Sierra Leone	https://www.fao.org/3/I9679EN/i9679en.pdf	2016	No
South Africa	https://www.fao.org/3/a-as842e.pdf	2013	No
Zambia	https://www.nfnc.org.zm/download/zambia-food-based-dietary-guidelines-technical-recommendations-2021-produced-by-the-ministry-of-agriculture/	2021	No
Albania	https://www.fao.org/3/a-as658e.pdf	2008	No
Austria	https://www.ages.at/mensch/ernaehrung-lebensmittel/ernaehrungsempfehlungen/die-oesterreichische-ernaehrungspyramide#c8749	2023 (minor changes to the 2009 edition)	Yes
Belgium	https://www.health.belgium.be/sites/default/files/uploads/fields/fpshealth_theme_file/20190902_shc-9284_fbdg_vweb.pdf	2019	No
Bosnia and Herzegovina	https://www.fao.org/3/a-as669o.pdf	2004	Yes
Bulgaria	https://ncpha.government.bg/uploads/pages/3001/Healthy_eating_18_65-en.pdf	2006	No
Croatia	https://www.hzjz.hr/wp-content/uploads/2020/03/Brosura-Tjelesno-zdravlje.pdf	ns (2018 according to knowledge4policy.ec.europa.eu	Yes
Cyprus	https://www.moh.gov.cy/MOH/MOH.nsf/All/ADDB0B13026ADB5AC2257A4C001DC85A/$file/%CE%95%CE%B8%CE%BD%CE%B9%CE%BA%CE%AD%CF%82%20%CE%9F%CE%B4%CE%B7%CE%B3%CE%AF%CE%B5%CF%82%20%CE%94%CE%B9%CE%B1%CF%84%CF%81%CE%BF%CF%86%CE%AE%CF%82%20%CE%BA%CE%B1%CE%B9%20%CE%86%CF%83%CE%BA%CE%B7%CF%83%CE%B7%CF%82.pdf	2007	Yes
Denmark	https://foedevarestyrelsen.dk/publikationer/2024/de-officielle-kostraad-godt-for-sundhed-og-klima-pjece	2024	No
Estonia	https://intra.tai.ee/images/prints/documents/149019033869_eesti%20toitumis-%20ja%20liikumissoovitused.pdf	2017	Yes
Finland	https://www.ruokavirasto.fi/en/foodstuffs/healthy-diet/nutrition-and-food-recommendations/	2014	No
France	https://www.santepubliquefrance.fr/determinants-de-sante/nutrition-et-activite-physique/documents/brochure/50-petites-astuces-pour-manger-mieux-et-bouger-plus	2023	No
Georgia	https://www.fao.org/3/a-as682e.pdf	2005	No
Germany	https://www.dge.de/gesunde-ernaehrung/gut-essen-und-trinken/dge-ernaehrungskreis/	2024	No
Greece	https://www.moh.gov.gr/articles/health/dieythynsh-dhmosias-ygieinhs/metadotika-kai-mh-metadotika-noshmata/c388-egkyklioi/5030-egkrish-diatrofikwn-systasewn-gia-geniko-plhthysmo-kai-eidikes-plhthysmia?fdl=12331	2014	Yes	Note: equivalent for some portion sizes found on this document http://www.diatrofikoiodigoi.gr/files/PDF/ADULTS.pdf
Hungary	https://s3.eu-central-1.amazonaws.com/greenfo.hu/wp-media-folder-greenfo/wp-content/uploads/dokumentumtar/taplalkozasi-ajanlasok-a-magyarorszagi-felnott-lakossag-szamara.pdf	2004	Yes
Iceland	https://downloads.ctfassets.net/8k0h54kbe6bj/3PuNBHAcqOq2PYmHJp9t5V/1917d011508f9bacb8b740f088ac722b/Radleggingar_mataraedi_vef_utgafa_2021.pdf	2021	Yes
Ireland	https://assets.gov.ie/7649/3049964a47cb405fa20ea8d96bf50c91.pdf	2016	No
Israel	https://www.health.gov.il/PublicationsFiles/dietary-guidelines.pdf	2019	Yes
Italy	https://www.crea.gov.it/web/alimenti-e-nutrizione/-/linee-guida-per-una-sana-alimentazione-2018	2019	Yes
Latvia	https://www.vm.gov.lv/lv/media/3017/download?attachment	2020	Yes
Malta	http://health.gov.mt/en/health-promotion/Documents/library/publications/Healthy%20plate%20EN.pdf	2000	No
Netherlands	https://www.voedingscentrum.nl/Assets/Uploads/voedingscentrum/Documents/Professionals/Pers/Factsheets/English/Fact%20sheet%20The%20Wheel%20of%20Five.pdf and https://www.voedingscentrum.nl/nl/gezond-eten-met-de-schijf-van-vijf.aspx	2016	Brochure: No Website: Yes	Brochure and website contain similar information
North Macedonia	https://zdravstvo.gov.mk/vodich-za-ishrana/	2014	Yes
Norway	https://www.helsedirektoratet.no/brosjyrer/helsedirektoratets-kostrad-brosjyre-og-plakat/Helsedirektoratets%20kostr%C3%A5d%20-%20engelsk.pdf/_/attachment/inline/80f68126-68af-4cec-b2aa-d04069d02471:dcb8efdbe6b6129470ec4969f6639be21a8afd82/Helsedirektoratets%20kostr%C3%A5d%20-%20engelsk.pdf	2014	No
Poland	https://ncez.pzh.gov.pl/wp-content/uploads/2021/02/talerz-i-zalecenia.pdf	2020	Yes
Portugal	https://alimentacaosaudavel.dgs.pt/theme/alimentacao-saudavel-e-dieta-mediterranica/?topico=roda-dos-alimentos&formato=documento#a-ax433o.pdf	2016	Yes
Republic of Moldova	https://library.usmf.md/sites/default/files/2019-06/ghid_nutritie_romana_CIP_electronic.pdf	2019	Yes
Romania	https://www.fao.org/3/as693ro/as693ro.pdf	2006	Yes
Slovenia	https://www.fao.org/index.php?eID=tx_cms_showpic&file=uploads%2Fpics%2FSlovenia_food_guide_FAO_website_2015.jpg&md5=9b442bc755700921828cb11a9f45da8ae5f9bc42&parameters[0]=YTo0OntzOjU6IndpZHRoIjtzOjM6IjgwMCI7czo2OiJoZWlnaHQiO3M6NDoiNjAw&parameters[1]=bSI7czo3OiJib2R5VGFnIjtzOjQxOiI8Ym9keSBzdHlsZT0ibWFyZ2luOjA7IGJh&parameters[2]=Y2tncm91bmQ6I2ZmZjsiPiI7czo0OiJ3cmFwIjtzOjM3OiI8YSBocmVmPSJqYXZh&param…	2015	Yes
Spain	https://www.aesan.gob.es/AECOSAN/docs/documentos/nutricion/RECOMENDACIONES_DIETETICAS_ING.pdf	2022	No
Sweden	https://www.livsmedelsverket.se/globalassets/publikationsdatabas/andra-sprak/kostraden/kostrad-eng.pdf?AspxAutoDetectCookieSupport=1	2015	No
Switzerland	https://www.sge-ssn.ch/media/sge_pyramid_E_basic_20161.pdf	2011	No
Turkey	https://www.fao.org/3/a-as697e.pdf	2006	No
UK	https://assets.publishing.service.gov.uk/government/uploads/system/uploads/attachment_data/file/742750/Eatwell_Guide_booklet_2018v4.pdf	2016	No
Afghanistan	https://www.fao.org/3/i5283e/i5283e.pdf	2016	No
Australia	https://www.eatforhealth.gov.au/sites/default/files/2022-09/n55g_adult_brochure.pdf and https://www.eatforhealth.gov.au/sites/default/files/2022-09/n55a_australian_dietary_guidelines_summary_131014_1.pdf	2013	No	Brochure and guideline summary contain similar information
Bangladesh	https://www.fao.org/3/a-as880e.pdf	2013	No
China	https://www.fao.org/index.php?eID=tx_cms_showpic&file=uploads%2Fpics%2FChinese_food_guide.png&md5=b329dad73a5723ea558f44684aa3a1afed5b9eff&parameters[0]=YTo0OntzOjU6IndpZHRoIjtzOjM6IjgwMCI7czo2OiJoZWlnaHQiO3M6NDoiNjAw&parameters[1]=bSI7czo3OiJib2R5VGFnIjtzOjQxOiI8Ym9keSBzdHlsZT0ibWFyZ2luOjA7IGJh&parameters[2]=Y2tncm91bmQ6I2ZmZjsiPiI7czo0OiJ3cmFwIjtzOjM3OiI8YSBocmVmPSJqYXZh&parameters[3]=c2NyaXB0O…	2022	Yes
Fiji	https://www.fao.org/3/a-as883e.pdf	2013	No
India	https://www.nin.res.in/downloads/DietaryGuidelinesforNINwebsite.pdf	2011	No
Indonesia	http://hukor.kemkes.go.id/uploads/produk_hukum/PMK%20No.%2041%20ttg%20Pedoman%20Gizi%20Seimbang.pdf	2014	Yes
Japan	https://www.mhlw.go.jp/bunya/kenkou/pdf/eiyou-syokuji8.pdf	2016	Yes
Malaysia	https://www.moh.gov.my/index.php/pages/view/370	2020	No
Mongolia	https://www.fao.org/index.php?eID=tx_cms_showpic&file=uploads%2Fpics%2FMongolia_food_guide.JPG&md5=8c3fcdb078cdb637e7c15e88022c4c1551c4e805&parameters[0]=YTo0OntzOjU6IndpZHRoIjtzOjM6IjgwMCI7czo2OiJoZWlnaHQiO3M6NDoiNjAw&parameters[1]=bSI7czo3OiJib2R5VGFnIjtzOjQxOiI8Ym9keSBzdHlsZT0ibWFyZ2luOjA7IGJh&parameters[2]=Y2tncm91bmQ6I2ZmZjsiPiI7czo0OiJ3cmFwIjtzOjM3OiI8YSBocmVmPSJqYXZh&parameters[3]=c2NyaXB0…	NS (2010 according to FAO)	Yes
New Zealand	https://www.tewhatuora.govt.nz/assets/For-the-health-sector/Health-sector-guidance/Active-Families/eating-activity-guidelines-new-zealand-adults-updated-2020-oct22.pdf	2020	No
Philippines	https://www.fao.org/typo3temp/pics/f9c33b7c3c.jpg and https://www.fnri.dost.gov.ph/index.php/tools-and-standard/pinggang-pinoy	2012	No
Republic of Korea	https://onav.fr/wp-content/uploads/2021/01/General-Dietary-Guidelines-for-Koreans.pdf	2016	No
Sri Lanka	https://nutrition.health.gov.lk/wp-content/uploads/2022/06/2.-Food-groups.pdf and https://nutrition.health.gov.lk/wp-content/uploads/2022/06/1.-Introduction.pdf	2021	No	Different complementary information on Introduction to FBDGs document and Food Groups document
Thailand	https://www.fao.org/3/a-as887e.pdf	2007	No
Viet Nam	https://www.fao.org/3/a-as981o.pdf	2013	Yes
Antigua and Barbuda	https://www.fao.org/3/a-as848e.pdf	2013	No
Argentina	https://bancos.salud.gob.ar/recurso/guias-alimentarias-para-la-poblacion-argentina-manual-de-aplicacion	2016	Partly
Bahamas	https://www.fao.org/3/cb2925en/cb2925en.pdf	2002	No
Barbados	https://www.fao.org/3/I9680EN/i9680en.pdf	2017	No
Belize	https://www.fao.org/3/a-as852e.pdf	2012	No
Bolivia	https://www.minsalud.gob.bo/images/Libros/DGPS/PDS/p342_bt_dgps_uan_BASES_TECNICAS_DE_LAS_GUIAS.pdf	2014	Partly
Brazil	http://bvsms.saude.gov.br/bvs/publicacoes/dietary_guidelines_brazilian_population.pdf	2015	No
Chile	https://www.minsal.cl/wp-content/uploads/2022/12/guias_alimentarias_2022_2ed.pdf	2022	Yes
Colombia	https://www.icbf.gov.co/system/files/guias_alimentarias_basadas_en_alimentos_para_la_poblacion_colombiana_mayor_de_2_anos_3_0.pdf	2015	Partly	All FBDG documents are published for facilitators
Costa Rica	https://www.ministeriodesalud.go.cr/guiasalimentarias/gabsa/pageflips/guia.html#book/	2022	Partly
Cuba	https://www.fao.org/3/a-as864s.pdf	2009	Partly
Dominica	https://www.fao.org/3/a-as853e.pdf	NS (2007 according to FAO)	No
Dominican Republic	https://www.fao.org/3/a-as866s.pdf	2009	Partly
Ecuador	https://openknowledge.fao.org/handle/20.500.14283/ca9955es	2021	Partly
El Salvador	https://www.fao.org/3/a-as867s.pdf and https://www.fao.org/3/a-as868s.pdf	2012	Partly	The Dietary guidelines for Salvadorian families and the Eating recommendations for Salvadorian families documents contain similar information
Grenada	https://www.fao.org/index.php?eID=tx_cms_showpic&file=uploads%2Fpics%2Fgrenada_foodguide_2020.jpg&md5=35344e8abe0559df6b3d2eed26b6f33bbe239d4c&parameters[0]=YTo0OntzOjU6IndpZHRoIjtzOjM6IjgwMCI7czo2OiJoZWlnaHQiO3M6NDoiNjAw&parameters[1]=bSI7czo3OiJib2R5VGFnIjtzOjQxOiI8Ym9keSBzdHlsZT0ibWFyZ2luOjA7IGJh&parameters[2]=Y2tncm91bmQ6I2ZmZjsiPiI7czo0OiJ3cmFwIjtzOjM3OiI8YSBocmVmPSJqYXZh&parameters[3]=c2Nya…	2020	No
Guatemala	https://www.fao.org/3/a-as870s.pdf	2012	Partly
Guyana	https://www.fao.org/3/I8055EN/i8055en.pdf	2018	No
Honduras	https://www.fao.org/3/a-as874s.pdf	2013	Partly
Jamaica	https://www.fao.org/3/a-az914e.pdf	2015	No
Mexico	https://movendi.ngo/wp-content/uploads/2023/05/Gui_as_Alimentarias_2023_para_la_poblacio_n_mexicana.pdf	2023	Partly
Panama	https://www.fao.org/3/a-as876s.pdf	2013	Partly
Paraguay	https://drive.google.com/file/d/1rS25BbEu1QadOI4OSzkIfYQrWwbQ3AOh/view?usp=sharing	2015	Partly
Peru	https://bvs.minsa.gob.pe/local/MINSA/4832.pdf	2020	Partly
Saint Kitts and Nevis	https://www.fao.org/3/a-as858e.pdf	2010	No
Saint Lucia	https://www.fao.org/3/a-as860e.pdf	2007	No
Saint Vincent and the Grenadines	https://drive.google.com/file/d/101NrPVry_dcjTGJaWbexWvYKhBP6IPXo/view	2021	No
Uruguay	https://www.gub.uy/ministerio-desarrollo-social/sites/ministerio-desarrollo-social/files/documentos/publicaciones/guia_alimentaria%5B1%5D.pdf	2016	Partly
Venezuela	https://www.fao.org/3/a-as878s.pdf	2010	Partly
Lebanon	http://www.aub.edu.lb/fafs/nfsc/Documents/FBDG%20English%20Version.pdf	2013	No
Oman	https://www.fao.org/3/a-as845e.pdf	2009	No
Qatar	https://www.fao.org/3/a-az908e.pdf and https://www.fao.org/3/a-az909e.pdf	2015	No	Qatar dietary guidelines and Dietary guidelines brochure contain similar information
Saudi Arabia	https://www.moh.gov.sa/en/Ministry/MediaCenter/Publications/Documents/final%20english%20%20%D8%A7%D9%84%D9%83%D8%AA%D8%A7%D8%A8%20%D8%A7%D9%84%D8%B9%D9%84%D9%85%D9%8A%20%D8%A5%D9%86%D8%AC%D9%84%D9%8A%D8%B2%D9%8A.pdf	2012	No

## Sheet: Suppl. table 2
Supplementary material 2. Number of recommended portions per day for major food groups in FBDGs, by country
	NUMBER OF SERVINGS (PER DAY or PER WEEK)
country	Fruits	Vegetables	Grains, roots, tubers	Dairy	Protein	Pulses	Nuts & seeds	Fats & oils	Sugar & sweets	Combined categories	Detail of calculations/ other comments
Canada	-	-	-	-	-	-	-	-	-
USA	2	2.3	6	3	4.86	0.21	0.71	-	-	Protein - Nuts & Seeds Vegetables - Pulses	meat, fish, seafood, egg: 26 + 8 = 34 / week --> 4.86/d nuts, seeds, soy products: 5 ounce eq /week --> 0.71/d vegetables: 2.5 cup eq/ d of which 1.5 cup eq/w as beans/peas/lentils
Benin	2.5	5	4.5	1.5	0.8	0.8	0.8	-	-	Protein-Pulses-Nuts & seeds
Ethiopia	2.5	2.5	3.5	1.5	0.9	1.5	2	2	-		protein: recommendation for meat and eggs only
Gabon	2	6	6	3	0.9	0.3	0.3	1	1	Protein-Pulses-Nuts & seeds Fats-Sugar	detail for protein: "meat, fish, egg, pulses/legumes" -> 4 categories of which meat,fish,egg =3/4, and nuts and seeds and legumes share the remaining 1/4
Ghana	1.5	2.5	5	0.75	0.75	2	1	1	0.5	Dairy-Protein Pulses-Nuts & seeds	out of 3 servings, 2 assigned to legumes and pulses and 1 to nuts
Kenya	-	-	-	-	-	-	-	-	-
Namibia	-	-	-	-	-	-	-	-	-
Nigeria	-	-	-	-	-	-	-	-	-
Seychelles	2.5	2.5	-	3	0.71	0.57	-	-	-	Fruits-Vegetables	protein: recommendation for fish only
Sierra Leone
South Africa			10
Zambia	2	3	4	1	1	1	1	1	-	Pulses-Nuts
Albania	2	3	1.5	3	1	1.5	1			Grains-Pulses
Austria	2	1.5	4	3	0.64	1.5			1	Vegetables - Pulses	detail protein fish 0.21, low-fat meat 0.43
Belgium	2	3		2.5	0.5	0.14	1				protein and pulses recommended together but with distinct number of servings
Bosnia and Herzegovina	2.5	2.5	8							Fruits-Vegetables
Bulgaria				2	1.64	0.29					detail protein: 0.43 meat, 0.21 fish, 1p egg
Croatia	2.5	2.5								Fruits-Vegetables
Cyprus	3	4	8.5	2.5	2.5			3
Denmark	3	3				0.35				Fruits-Vegetables
Estonia	2.5	4	8	2.5	3.5	0.5	1.5	5	4	Fruits-Vegetables Nuts-Fats	protein: 3.5 of which: fish 1.5 meat 1.5 eggs 0.5
Finland	2.2	2.2	7.5		0.36	1.1				Fruits-Vegetables-Pulses	five to six portions a day, of vegetables, fruit, berries and mushrooms (5 categories, 2 for fruits and berries, 2 for vegetables and mushrooms, and 1 for legumes)
France	2	3		2	0.29	0.29					grains: "at every meal" protein: recommendation for fish only
Georgia	2.5	4	8	2.5	1.6	0.4	-	1	1.5	Protein-Pulses	detail protein: Meat, poultry, fish, eggs, legumes 2 protein and pulses together
Germany	2.5	2.5	5.1	2	0.85	0.14	1	2		Fruits-Vegetables	detail protein fish 0.21, meat (beef, pork, poultry) 0.2 -> total meat + fish 0.42 sausage 0.29 eggs 0.14
Greece	3	4	6.5	2	1.28	0.43	4.5			Nuts-Fats	detail protein red meat 0.14, 0.21 white meat, 0.36 fish (of which half oily fish), 0.57 eggs
Hungary	4.3	4.3	8.5	3.5	2.5					Fruits-Vegetables	protein including soy products
Iceland	2.5	2.5			0.72					Fruits-Vegetables	detail protein fish 0.36 meat 0.36
Ireland	3	3	4	3	1.3	0.3	0.3	2	0.2	Fruits-Vegetables Protein-Pulses-Nuts & seeds	detail protein: 2 servings of "meat, poultry, fish, eggs, beans and nuts": 6 categories
Israel	2.5	5		1	1.5	1	1	1			detail protein fatty fish 0.14, poultry 0.36 dairy, legumes, nuts, and fats (olive oil) are recommended in a same category of foods to have at least once per day
Italy	3	2.5	5.8	3.43	1.26	0.43	0.29	3	occasional		pulses together with protein but with distinct number of servings detail protein: red meat 0.14, white meat: 0.29, fish 0.29, canned fish 0.14, egg 0.43, pulses 0.43 oven baked sweets 0.3 (not classified)
Latvia	2.5	2.5	5	2.5	1.5	0.5	0.5			Fruits-Vegetables	detail protein: legumes, fish or lean meat, eggs, nuts and seeds : 2.5, fish 0.29
Malta	2.5	4	3.5	2	1.3	0.29	1.28				detail protein 0.3 fish, 0.4 eggs, 0.3 white meat, 0.3 red meat
Netherlands	2	5	10.3	2.5	0.75	0.25	1		-	Protein-Pulses	detail protein 1 portion fish/meat/pulses/egg value for grains includes grains and potatoes and excluded bread, which was recommended as 5.75 slices (combined here)
North Macedonia				2.5
Norway	2.5	2.5			0.36					Fruits-Vegetables	protein: recommendation for fish only
Poland				2	0.29						protein: recommendation for fish only grains: recommendation for wholegrains only (3 servings) fruits and vegetables: ''at every meal'' (cannot translate into number of servings)
Portugal	4	4	7.5	2.5	3	1.5		2
Republic of Moldova	3	4	8.5	1.5	2.5						detail protein fish 0.21 (of which 0.14 fatty fish)
Romania	3	3.5	8.5	2.5	2.24	0.83	-	1	1	Protein-Pulses	detail protein 2.5 meat/fish/legumes, 0.6 eggs
Slovenia	3	4	13	3	2.67	1.33				Protein-Pulses	detail protein 'meat, fish and substitution: 4 divided into 3 categories)
Spain	2.5	2.5	4.5	3	1.43	0.79	0.428571	-	-	Fruits-Vegetables	grains: excludes potatoes detail protein fish 0.43, 0.57 eggs, meat 0.43
Sweden					0.36						protein: recommendation for fish only
Switzerland	2	3	2	3	1	1	1			Grains-Pulses	grains, potatoes and pulses together: 3 servings of which 2 assigned to grains and potatoes, and 1 to pulses
Turkey	2.5	3.5	5	2.5	1.7	0.8		-	-	Protein-Pulses	protein: meat , eggs and legumes recommended together: 2.5 divided into 2 categories
UK	2.5	2.5			0.29					Fruits-Vegetables	protein: fish only
Afghanistan	2.5	3	6	3.5	2	1.5		5.5
Australia	2	5.5	6	2.5	1.8	0.5	0.5	-	-	Protein-Pulses-Nuts & seeds	detail protein: "lean meats and poultry, fish, eggs, tofu, nuts and seeds, and legumes/beans" 2.75 servings divided by 6, of which 4 for protein, 1 for nuts and seeds, 1 for pulses
Bangladesh	2	4.5	12	1.5	2.5	1.5		4.5	5
China					1.29						protein: recommendation for fish only
Fiji	2.5	2.5		0.5	0.5	0.5	0.5			Fruits-Vegetables Dairy-Protein-Pulses-Nuts & seeds
India	1	3	10.5	3		1.5		4.5	4.5		protein: 1 if non vegetarian, 2 if vegetarian grains: in annex: +2 portions of roots and tubers (as a separate group)
Indonesia	5	3	6		6		-	6	2		protein detail: meat 3, tempeh 3 in food pyramid, different values, and dairy/meat/fish/egg/pulses/nuts and seeds, are grouped together
Japan	2	5.5	6	2	4						protein: includes soybean dishes
Malaysia	2	3	4	2	2	1	1	7	1	Nuts-Fats	detail protein: fish 1, poultry/eggs/meat: 1 fats and oils initially recommended as 8 of which 1 nuts and seeds
Mongolia	2.5	4	13.5	2.5	2.5
New Zealand	2	5	6	2.5	1	0.3	0.7	-	-	Protein-Pulses-Nuts & seeds	detail protein: legumes, nuts, seeds, fish and seafood, eggs, poultry or meat, provided together (6 items for division)
Philippines	2	3	6.5		2.6	0.4	0.4			Protein-Pulses-Nuts & seeds	detail protein: "fish, shellfish, meat and poultry, dried beans and nuts" recommended together: 3.5 serving divided into 4 categories, of which 3 for protein, 0.5 for pulses and 0.5 for nuts
Republic of Korea	1.5		3	1.5	2.6	0.9				Protein-Pulses	dairy: milk only detail protein: meat, fish, eggs and beans : 3.5 servings divided in 4 vegetables: >2 / meal
Sri Lanka	3	3.5	10.5	0.8	3.5	4	2	2	only given in practitioners handbook		fats and oils: also has 4.5 coconut
Thailand
Viet Nam
Antigua and Barbuda
Argentina	2.5	2.5	2	3	2.01	2	0.666667	0.333333		Fruits-Vegetables Grains-Pulses Nuts-Fats	detail protein: fish: 0.29, white meat 0.29, red meat max. 0.43, egg 1/d nuts, seeds, and oils recommended together: 2 servings into 3 categories
Bahamas
Barbados	3	4
Belize	3	2	14	2.5	2.5	1	-	5	7	Dairy-Protein	servings of sugar expressed as tsp
Bolivia	3	4	3.3	3	2	3.25	-	-	-	Grains-Pulses	detail protein: includes mixes of cereals and legumes; 0.43 meat and visceres
Brazil
Chile	2	3		3	0.29	0.29					protein: recommendation for fish only
Colombia	2.25	2.25	7	4.25	3.5	3.5	-	4.5	3	Fruits-Vegetables Protein-Pulses	protein: text also says pulses 0.29, and viscus 0.14
Costa Rica	2.5	2.5	7	2.3	2.3	2		5		Fruits-Vegetables Dairy-Protein
Cuba	3	3	7	1	3	1		2	3
Dominica
Dominican Republic	2.5	3		3	1
Ecuador
El Salvador	2	3		1	0.29
Grenada
Guatemala	2.5	2.5		0.43	0.29					Fruits-Vegetables	eggs are included with dairy
Guyana
Honduras	2.5	2.5			0.29					Fruits-Vegetables
Jamaica	3	3	14	2.5	2.5	1.5	1.5	6		Dairy-Protein Pulses-Nuts & seeds
Mexico	2	4.5	9		3.01	1.5					detail protein beef: 0.5, other red meats: 0.44, poultry: 0.54, fish/seafood: 0.54, eggs 1
Panama	2.5	2.5								Fruits-Vegetables
Paraguay	3	4	3.3	3.8	3.5	1	1.8	1.8	4
Peru					1.01						detail protein fish 0.29, red meat 0.44, poultry 0.29
Saint Kitts and Nevis	3	2	14	3.5	3.5	0.7	0.3	3		Dairy-Protein Pulses-Nuts & seeds	peas, beans and nuts' recommended together: 1 serving divided into 3 categories
Saint Lucia
Saint Vincent and the Grenadines	2.5	4	14	3	3	1.5	1.5	4	-	Dairy-Protein Pulses-Nuts & seeds
Uruguay					0.14						protein: recommendation for fish only
Venezuela	2.5	2.5	-	1.5	1	-				Fruits-Vegetables	dairy and protein recommended together but distinct number of servings) detail protein: fish 0.29, liver 0.14, red meat 0.21, chicken 0.36 grains and pulses together: 1.5 portions per plate per day (cannot be translated into number of servings per day)
Lebanon	2	2.5	6	3	2.9	1.4	1.4	-	-	Protein-Pulses-Nuts & seeds	lean meats, eggs, legumes and nuts and seeds recommended together (4 categories)
Oman	3	4	8.5	1	1.5	1	-	-	-		detail protein: fish 0.71
Qatar	3	4			0.29						protein: recommendation for fish only
Saudi Arabia	4.1	4.1	7	2	1.3	1.3				Fruits-Vegetables Protein-Pulses	meat and substitutes together
											10

## Sheet: Suppl. table 3
Supplementary material 3. Portion size recommendations in grams for major food groups in FBDGs, by country																	*0 indicates no recommended value
Food group	Fruits and vegetables				Grains, roots, tubers				Dairy products			Protein sources				Nuts and seeds	Comments
Country	Fresh fruits (g)	Vegetables - unspecified (g)	Vegetables - excl. green leafy (g)	Vegetables - green leafy (g)	Cereals (rice, pasta, …) (g)	Bread (g)	Ready-to-eat breakfast cereals (g)	Potatoes, starchy vegetables (g)	Milk / plant-based alternatives (g)	Yogurts and fermented dairy (g)	Cheese (g)	Meat (g)	Fish / shellfish (g)	Eggs (g)	Pulses (g)	Nuts and Seeds (g)
Canada	0	0	0	0	0	0	0	0	0	0	0	0	0	0	0	0
USA	153.5	0	128.333	54	74.5	28.35	28.35	0	244	245	49.6125	28.35	28.35	50	45.8036	14.175
Benin	115	0	86.6667	50	202.5	160	0	117.5	0	125	50	75	112.5	80	95	50
Ethiopia	130.625	0	25	35	0	173.333	0	0	200	350	25	85	190	50	75	18
Gabon	120	0	73.8333	43	148.667	81	0	140	200	125	20	77.4306	58.3333	50	132	10.625
Ghana	162.455	0	124.5	106.25	136	76.5	0	155.5	0	0	0	78	106.278	91	107.333	23.5
Kenya	100	80	0	0	0	0	0	0	250	0	0	0	0	0	125	5
Namibia	0	0	0	0	0	0	0	0	0	0	0	0	0	0	0	0
Nigeria	0	0	0	0	0	0	0	0	0	0	0	0	0	0	0	0
Seychelles	0	0	0	0	0	0	0	0	0	0	0	0	0	0	0	0
Sierra Leone	138	157.685	140	164.444	79	37	0	0	0	0	0	69.7917	76.5	50	92.5	26.75	salad vegetables calculation impossible meat: calculation impossible for liver size of a matchbox
South Africa	0	0	0	0	0	37.5	0	0	0	0	0	0	0	0	0	0
Zambia	135	71	0	0	0	0	0	0	245	200	30	80	90	100	84	0
Albania	120	120	0	0	60	100	0	240	200	165	110	110	110	125	80	25
Austria	137.5	200	0	87.5	195	0	55	225	200	215	151.667	125	150	0	175	0
Belgium	125	150	0	0	0	0	0	0	0	0	0	0	0	0	0	30
Bosnia and Herzegovina	156	80	0	0	70	45.5	0	0	0	0	0	0	0	0	0	0
Bulgaria	100	0	0	0	0	0	0	0	200	200	50	100	175	50	250	0
Croatia	0	0	0	0	0	0	0	0	0	0	0	0	0	0	0	0
Cyprus	115.05	90.7111	0	0	0	0	0	0	250	244.5	30	30.625	34.0833	50	92	11.3333
Denmark	100	100	0	0	0	0	0	0	250	0	20	0	0	0	0	0
Estonia	100	100	0	0	65	30	20	95	205	158	78.3333	40.6863	48.3333	55	50	19.1667
Finland	119	0	0	0	100	37	0	0	0	0	0	0	0	0	0	0
France	129.5	80	0	0	0	0	0	0	150	125	20	0	0	0	0	0
Georgia	100	100	0	0	80	62.75	0	100	250	135	30	80	80	50	46	0
Germany	110	110	0	0	240	60	60	250	250	150	30	75	120	60	125	25
Greece	160	175	0	0	155.167	30	0	135	250	200	30	135	150	50	175	40
Hungary	0	0	96.8	100	100	35	18.3	0	200	216	38	78	150	0	100	0
Iceland	100	100	0	0	0	0	0	0	222	0	16.6667	0	150	0	0	0
Ireland	114.818	110.75	0	0	156.375	69	39.25	205.333	200	168.5	25	62.5	150	100	46.25	40
Israel	0	0	0	0	0	0	0	0	0	0	0	0	0	0	0	0
Italy	150	0	200	80	80	50	30	200	125	125	75	100	100	50	100	30
Latvia	125.611	0	75.625	36.25	80.8186	55.3235	0	138	222	170	65	90	120	100	185	0	vegetables: no value for green beans and chopped fresh veg
Malta	80	80	0	0	180	37	40	80	250	162	41.25	95	115	50	140	17.5
Netherlands	100	50	0	0	35	37	0	138	150	0	20	100	100	50	60	25
North Macedonia	0	0	0	0	0	0	0	0	244	245	25	0	0	0	0	0
Norway	100	100	0	0	0	0	0	0	0	0	0	0	0	0	0	0
Poland	0	0	0	0	0	0	0	0	0	0	0	0	0	0	0	0
Portugal	160	160	0	0	100	60	35	125	250	200	63.3333	27.5	27.5	55	80	0
Republic of Moldova	66.6667	50	0	0	74.5	37	0	0	200	0	105	100	200	0	0	0
Romania	153.643	0	81.6071	164	74.5	37	18	138	244	216	77.5	100	200	50	230	0
Slovenia	162	0	140.786	36.25	70	20.5956	23.6	138	200	141	70.25	65.2167	53.6875	50	166	0
Spain	160	175	0	0	140	50	0	175	225	125	77.5	112.5	137.5	58	170	25
Sweden	0	0	0	0	0	0	0	0	0	0	0	0	0	0	0	0
Switzerland	120	120	0	0	120	100	0	240	200	175	88.3333	80	110	125	200	25
Turkey	150	0	150	75	85	50	30	90	240	259.2	50	0	125	100	130	38.75
UK	80	80	0	0	0	0	0	0	0	0	0	0	140	0	0	0
Afghanistan	124	102.24	0	0	108	50	0	180	122	120	0	45	45	50	100	30	no values for mashed pumpkin and raw pumpkin
Australia	150	75	0	0	97.5	40	30	0	250	200	80	72.5	100	120	150	30
Bangladesh	80	0	150	125	30	0	0	50	150	0	0	80	80	60	30	0
China	0	0	0	0	0	0	0	0	0	0	0	0	0	0	0	0
Fiji	0	0	0	0	0	0	0	0	0	0	0	0	0	0	0	0
India	100	100	0	0	30	0	0	100	100	100	100	0	0	0	30	0
Indonesia	50	100	0	0	100	0	0	0	200	0	0	35	45	0	0	0
Japan	0	0	80	65	135	149.081	0	0	135.5	0	0	41.6667	42.5	50	45	0	bread: can't add '1 piece of bread' in calculation
Malaysia	132.13	0	46.25	45	133.333	62.5	37.5	96.6667	312.5	202.5	40	75	70.5556	113.333	240	15
Mongolia	0	0	0	0	0	0	0	0	0	0	0	0	0	0	0	0
New Zealand	134.2	0	91.25	29	74.5	29.5	21.25	69	250	128	40	72.5	100	50	182.698	30
Philippines	140.55	99.5729	0	0	246.5	158.765	0	140	222	0	20.5	82	132.447	50	60.4762	35.6667
Republic of Korea	0	0	0	0	0	0	0	0	0	0	0	0	0	0	0	0
Sri Lanka	100	0	81.6071	47.2708	65	29.1667	0	137.5	200	100	15	30	30	50	100	15
Thailand	0	0	0	0	0	0	0	0	0	0	0	0	0	0	0	0
Viet Nam	0	0	0	0	0	0	0	0	0	0	0	0	0	0	0	0
Antigua and Barbuda	0	0	0	0	0	0	0	0	0	0	0	0	0	0	0	0
Argentina	145.75	204	0	0	125	60	0	138	225	200	68.1667	66.6667	0	50	125	27
Bahamas	0	0	0	0	0	0	0	0	0	0	0	0	0	0	0	0
Barbados	76.75	0	91.25	58.5	0	0	0	0	0	0	66	66.6667	76.5	0	85	0
Belize	130.5	0	100.417	any desired amount	79	36.8824	0	115	0	0	17	68.6389	38.125	50	46	13.25	meat: calculation not possible for liver, minced meat fish: calculation not possible for sardine
Bolivia	100	75	0	0	90	0	0	85	200	200	30	0	0	0	0	0
Brazil	0	0	0	0	0	0	0	0	0	0	0	0	0	0	0	0
Chile	148.6	0	158.333	79	0	0	0	0	200	170.5	75	0	0	0	0	-
Colombia	150	70	0	0	100	38.6667	0	0	0	0	30	98	0	50	120	0
Costa Rica	96.8	91.3974	0	0	74.5	43.8456	18	102.667	222	245	17	66.6667	85.75	50	92	10.6582
Cuba	120.722	0	91.7857	94.5417	150	67	0	200	240	240	30	30	30	50	120	0
Dominica	0	0	-	0	0	0	0	0	0	0	0	0	0	0	0	0
Dominican Republic	0	0	-	0	0	0	0	0	0	0	0	0	0	0	0	0
Ecuador	0	0	-	0	0	0	0	0	0	0	0	0	0	0	0	0
El Salvador	131.958	0	-	0	0	0	0	63.75	0	0	0	85.05	0	0	0	0
Grenada	0	0	-	0	0	0	0	0	0	0	0	0	0	0	0	0
Guatemala	134.591	99.5729	0	0	0	0	0	0	222	170	30	90	0	50	60	0
Guyana	0	0	0	0	0	0	0	0	0	0	0	0	0	0	0	0
Honduras	134.591	99.5729	0	0	0	36.5	0	138	222	188.5	30	90	90	50	120	0
Jamaica	136.967	86.7857	0	0	74.5	39.5882	27	60.8429	244	113.4	15.5875	39.8013	33.569	50	55.5506	17.3278	calculation impossible for green banana 1 finger calculation impossible for matchbox size piece of liver
Mexico	123.731	0	115.5	199.111	74.5	42.2831	0	61.375	0	0	0	39.7604	32.5333	50	80.2778	0	1.5 cabbage removed from veg calculation (value disproportionate)
Panama	141.409	99.5729	0	0	0	0	0	0	0	0	0	0	0	0	0	0
Paraguay	140	100	0	0	90	50	0	161.667	200	200	27.5	50	50	47	50	8
Peru	0	0	0	0	0	0	0	0	0	0	0	0	0	0	0	0
Saint Kitts and Nevis	134.5	0	100.417	unlimited	99.5	36.8824	0	115	122	56.7	0	61.7833	38.125	50	46	13.25	fish: calculation not possible for 1 large sardine, 1 flying fish meat: calculation impossible for matchbox sized piece of liver, 2 tbsp minced meat, 1 tbsp boneless goat/beef
Saint Lucia	0	0	0	0	0	0	0	0	0	0	0	0	0	0	0	0
Saint Vincent and the Grenadines	130.2	99.5729	0	0	0	36.8824	0	127.575	244	113.4	28.3	70.0833	calculation not possible (outlier)	50	60.5159	16	fruits: 10 plums removed from calculation (extreme value) fish: value removed (extreme value)
Uruguay	0	0	0	0	0	0	0	0	0	0	0	0	0	0	0	0
Venezuela	0	0	0	0	0	0	0	0	0	0	0	0	0	0	0	0
Lebanon	157.556	0	137	89	86	26.8775	43	0	240	232	45	30	90	50	46	15
Oman	152.2	0	158.333	54	78.1875	36.8824	36	0	244	245	52.5	30	30	50	91.9444	15	chopped vegetables: no calculation possible
Qatar	106.5	0	101.833	94.5417	0	0	0	0	0	0	0	0	0	0	0	0
Saudi Arabia	125.2	0	81.6071	58.5	77.5	26.5441	0	0	244	245	60	75	75	0	90.7143	0	chopped vegetables: no calculation possible
